# Supplementary material for: Ultrapure dialysis water obtained with additional ultrafilter may reduce inflammation in patients on hemodialysis
Source: J Nephrol. 2017 Aug 23;30(6):795–801. doi: 10.1007/s40620-017-0422-x (PMC5698401; doi:10.1007/s40620-017-0422-x)
Supplement: Supplementary file 1 — Supplementary material 1 (XLSX 12 KB) [file 40620_2017_422_MOESM1_ESM.xlsx]

## Sheet: Foglio2
Statistichea
	Hu IL-1ra contr	Hu IL-4 contr	Hu IL-10 contr	Hu IL-13 contr	Hu IL-17 contr		SAA (ng/mL) contr	C5a (ng/mL) contr
N	Valido	14	14	14	14	14	14	14	14
Mancante/i	0	0	0	0	0		0	0
Percentili	25	222.148	12.23	45.478	15.9525	134.757	93.2625	2528.61	79.8137
50	243.325	14.695	52.605	18.25	184.965		4178.7	103.458				243.3 [222.1 ; 335.8]	14.7 [12.2 ; 17.5]	52.6 [45.5 ; 62.2]	18.3 [16 ; 25.2]	185 [134.8 ; 211.3]	0 [93.3 ; 0]	4178.7 [2528.6 ; 10000]	103.5 [79.8 ; 119.5]
75	335.812	17.485	62.225	25.2025	211.25		10000	119.547
a. Filstri_Cod = HFR
Statistichea
	Hu IL-1ra contr	Hu IL-4 contr	Hu IL-10 contr	Hu IL-13 contr	Hu IL-17 contr		SAA (ng/mL) contr	C5a (ng/mL) contr
N	Valido	6	6	6	6	6	6	6	6
Mancante/i	0	0	0	0	0		0	0
Percentili	25	238.48	8.7375	45.8	12.81	85.6175	98.305	4010.79	65.3568
50	262.525	13.335	49.055	16.085	175.95		10000	90.808				262.5 [238.5 ; 285.5]	13.3 [8.7 ; 16.7]	49.1 [45.8 ; 51.7]	16.1 [12.8 ; 22]	176 [85.6 ; 195.9]	0 [98.3 ; 0]	10000 [4010.8 ; 10000]	90.8 [65.4 ; 514.9]
75	285.462	16.695	51.728	22.04	195.94		10000	514.869
a. Filstri_Cod = PMMA
Statistichea
	Hu IL-1ra contr	Hu IL-4 contr	Hu IL-10 contr	Hu IL-13 contr	Hu IL-17 contr		SAA (ng/mL) contr	C5a (ng/mL) contr
N	Valido	6	6	6	6	6	6	6	6
Mancante/i	0	0	0	0	0		0	0
Percentili	25	235.623	15.9125	38.795	16.9125	177.23	106.02	4997.84	74.4751
50	258.67	17.76	54.595	19.02	223.085		10000	94.271				258.7 [235.6 ; 597]	17.8 [15.9 ; 19.3]	54.6 [38.8 ; 66.9]	19 [16.9 ; 23.1]	223.1 [177.2 ; 245.9]	0 [106 ; 0]	10000 [4997.8 ; 10000]	94.3 [74.5 ; 193.3]
75	596.952	19.295	66.875	23.06	245.917		10000	193.299
a. Filstri_Cod = poliamide
Statistichea
	Hu IL-1ra contr	Hu IL-4 contr	Hu IL-10 contr	Hu IL-13 contr	Hu IL-17 contr		SAA (ng/mL) contr	C5a (ng/mL) contr
N	Valido	6	6	6	6	6	6	6	6
Mancante/i	0	0	0	0	0		0	0
Percentili	25	194.11	9.0325	41.768	15.2475	118.785	97.895	4326.12	66.0209
50	224.08	11.62	56.55	22.555	155.055		5785.6	102.907				224.1 [194.1 ; 310.2]	11.6 [9 ; 13.4]	56.6 [41.8 ; 70.1]	22.6 [15.2 ; 23.5]	155.1 [118.8 ; 172.2]	0 [97.9 ; 0]	5785.6 [4326.1 ; 10000]	102.9 [66 ; 120.2]
75	310.233	13.4225	70.117	23.4975	172.175		10000	120.25
a. Filstri_Cod = policarbonato

## Sheet: Foglio3
	POLYPHENYLENE	POLYMETHYLMETHACRYLATE	POLYAMIDE	POLYCARBONATE	Kruskall-Wallis pvalue
PRO INFLAMMATORY CYTOKINES
IL-1b (pg/ml)	9.6 [8.9 ; 10.8]	9.6 [7.8 ; 10.5]	10.1 [9.4 ; 11.3]	9.6 [8.7 ; 11.3]	0.749
IL-6 (pg/ml)	42.2 [35.7 ; 49.2]	41.6 [38.3 ; 49.5]	45.1 [36.9 ; 98.8]	49.2 [35.6 ; 89.6]	0.683
IL-8 (pg/ml)	62.4 [47.6 ; 89.6]	58.4 [46.7 ; 90.2]	61.9 [54.9 ; 66.9]	55 [40.5 ; 69.4]	0.852
IL-12 (pg/ml)	104 [76 ; 137.3]	88.1 [62.1 ; 119.2]	92.5 [76.5 ; 137.6]	109.3 [61.6 ; 176.6]	0.832
MCP- 1(pg/ml)	79.2 [72.8 ; 84.6]	78.8 [76.8 ; 79.8]	77.2 [68.1 ; 126.8]	76.8 [70.4 ; 105.8]	0.982
TNF-a (pg/ml)	106.8 [93.3 ; 118.4]	109.5 [98.3 ; 160.1]	124.1 [106 ; 131.5]	103.8 [97.9 ; 170.1]	0.647
SAA (ng/mL)	4178.7 [2528.6 ; 10000]	10000 [4010.8 ; 10000]	10000 [4997.8 ; 10000]	5785.6 [4326.1 ; 10000]	0.291
C5a (ng/mL)	103.5 [79.8 ; 119.5]	90.8 [65.4 ; 514.9]	94.3 [74.5 ; 193.3]	102.9 [66 ; 120.2]	0.984
ANTI INFLAMMATORY CYTOKINES
IL-1ra (pg/ml)	243.3 [222.1 ; 335.8]	262.5 [238.5 ; 285.5]	258.7 [235.6 ; 597]	224.1 [194.1 ; 310.2]	0.597
IL-4 (pg/ml)	14.7 [12.2 ; 17.5]	13.3 [8.7 ; 16.7]	17.8 [15.9 ; 19.3]	11.6 [9 ; 13.4] °	0.015
IL-10 (pg/ml)	52.6 [45.5 ; 62.2]	49.1 [45.8 ; 51.7]	54.6 [38.8 ; 66.9]	56.6 [41.8 ; 70.1]	0.735
IL-13 (pg/ml)	18.3 [16 ; 25.2]	16.1 [12.8 ; 22]	19 [16.9 ; 23.1]	22.6 [15.2 ; 23.5]	0.662
IL-17 (pg/ml)	185 [134.8 ; 211.3]	176 [85.6 ; 195.9]	223.1 [177.2 ; 245.9]	155.1 [118.8 ; 172.2]	0.072
° Significantly different from Poliamide after Bonferroni adjustment for multiple comparisons
